# Supplementary material for: Bacillus altitudinis AD13−4 Enhances Saline–Alkali Stress Tolerance of Alfalfa and Affects Composition of Rhizosphere Soil Microbial Community
Source: Int J Mol Sci. 2024 May 26;25(11):5785. doi: 10.3390/ijms25115785 (PMC11171787; doi:10.3390/ijms25115785)
Supplement: Supplementary file 1 [file ijms-25-05785-s001.zip]

Archive with 4 entries (4 files):
- AD13-4 Supplementary fiures.pdf
- Supplementary Table S1.pdf
- Supplementary Table S2.pdf
- Supplementary Table S3.pdf
